# Supplementary material for: A 16S Next Generation Sequencing Based Molecular and Bioinformatics Pipeline to Identify Processed Meat Products Contamination and Mislabelling
Source: Animals (Basel). 2022 Feb 10;12(4):416. doi: 10.3390/ani12040416 (PMC8868451; doi:10.3390/ani12040416)
Supplement: Supplementary file 1 [file animals-12-00416-s001.zip]

Archive with 1 entries (1 files):
- animals-1356191-supplementary.pdf
